# Supplementary material for: Comparison of Glyphosate-Degradation Ability of Aldo-Keto Reductase (AKR4) Proteins in Maize, Soybean and Rice
Source: Int J Mol Sci. 2023 Feb 8;24(4):3421. doi: 10.3390/ijms24043421 (PMC9966811; doi:10.3390/ijms24043421)
Supplement: Supplementary file 1 [file ijms-24-03421-s001.zip]

Archive with 8 entries (8 files):
- Figure S1.tif
- Figure S2.tif
- Figure S3.tif
- Figure S4.tif
- Figure S5.tif
- Figure S6.tif
- Table S1.pdf
- Table S2.pdf
